# Supplementary material for: Method for the simulation of blood platelet shape and its evolution during activation
Source: PLoS Comput Biol. 2018 Mar 8;14(3):e1005899. doi: 10.1371/journal.pcbi.1005899 (PMC5860797; doi:10.1371/journal.pcbi.1005899)
Supplement: S1 File — Two additional parameters may be set: the relative volume of pseudopodia and .obj file where to save the optimized surface. All parameters are set at first lines of the script as follows: parameter OC ≔ 1.8 //Overcurvature parameter Vol ≔ 1.8 //Relative volume, V/R^3 parameter Rad ≔ 0.2 //Relative half-thickness of the marginal band, r/R parameter ppv ≔ 0.0 //Relative volume of pseudopodia; 0 if not needed parameter sobj ≔ "" //Filename to save .obj file; blank if not needed The Surface Evolver (http://facstaff.susqu.edu/brakke/evolver/evolver.html) is needed to run the script. Once it is installed, the script can be launched by double click or from command line. Optimization is displayed in standard surface evolver interactive 3D window. The steps of optimization procedure are defined in the bottom of the file. By default, the implemented script gives reasonable results for all tested parameters. However, the procedure converges faster for models with smaller volumes, especially with concave surface. So, for some values of parameters, the number of iterations can be significantly reduced. (FE) [file pcbi.1005899.s003.fe]

parameter OC   := 1.8								//Overcurvature
parameter Vol  := 1.8								//Relative volume, V/R^3
parameter Rad  := 0.2								//Relative half-thickness of the marginal band, r/R

parameter ppv  := 0.0								//Relative volume of pseudopodia; 0 if not needed
parameter sobj := ""								//Filename to save .obj file; blank if not needed


parameter OCb := 4*sin(pi/(2*sqrt(2)))/pi;			//Overcurvature of m = 1; lower and upper values of OC both
													//correspond to 0 < m < 1, but are given by different formulae
													
parameter Sol :=(OC < OCb)?0:1;						//Determines which formula will be used for computing OC from m

function real OC_from_(real mc)						//Computes the overcurvature from m (Eq. S53 from Mouthuy et al, Nat Commun, 2012)
{
	return mc ? 4*sin((Sol*pi + (-1)^Sol*asin(sqrt((1 + mc^2)/2)))*mc/sqrt(1 + mc^2))/(pi*mc) : 1 + 2*Sol;
}

function real mm_from_(real oc)						//Inverse function: computes m from the overcurvature
{
	ml := 0;
	mr := 1;
	mc  := (mr + ml)/2;
	while abs(oc - OC_from_(mc))>10^-15 do
	{
		if (-1)^Sol*OC_from_(mc)<(-1)^Sol*oc then ml:=mc else mr:=mc;
		mc:=(mr + ml)/2;
	};
	return mc;
}
													//The following section initializes parameters for the construction of overcurved tube
													//detalis can be found in paper by J. Montrede, Computer Aided Geometric Design, 2009, and
													//the supplementary file from Mouthuy et al, Nat Commun, 2012 
parameter mm:=mm_from_(OC);
parameter mp2:=mm^2;
parameter c0:=1/sqrt(1 + mp2);
parameter nx1 := mm*c0;
parameter nx2 := 2*nx1;
parameter c1  := (1 - nx1)/(4*(1 + nx2));
parameter c2  := (1 + nx1)/(4*(1 - nx2));
parameter Omega = Sol*pi + (-1)^Sol*asin(1/(sqrt(2)*c0));
parameter T_an := pi/2 - atan(1/(sqrt(2)*mm*c0*tan(Omega)));
parameter cos_T_an := cos(T_an);
parameter sin_T_an := sin(T_an);
parameter Det := Rad/(nx1*(1 + mp2));
													//Auxilary commands for the Surface Evolver to connect 4 parts of the overcurved tube correctly
keep_originals
interp_bdry_param
define vertex attribute extra_boundary integer
define vertex attribute extra_boundary_param real[2]
													
define edge attribute border integer				//Attribute to mark edges between fixed and mobile surface parts

													//The following attributes are needed for the optimization of contact angle
define vertex attribute alpha1 real;
define vertex attribute alpha2 real;
define vertex attribute p2m_1 real;
define vertex attribute p2m_2 real;

define n1 real[3];
define n2 real[3];
define t1 real[3];
define na real[3];

function real get_angle(integer en)					//Gives the contact angle at the given edge between mobile and fixed surface parts 
{
	id1 := edge[en].facet[1].id;
	id2 := edge[en].facet[2].id;
	
	n1 := facet[id1].facet_normal*(1/facet[id1].area);
	n2 := facet[id2].facet_normal*(1/facet[id2].area);
	t1 := edge[en].edge_vector*(1/edge[en].length);
	na := {avg(facet[id2].vertices,x) - avg(facet[id1].vertices,x),avg(facet[id2].vertices,y) 
	- avg(facet[id1].vertices,y),avg(facet[id2].vertices,z) - avg(facet[id1].vertices,z)};

	sgn:=(n2 - n1)*na;
	
	if sgn!=0 then sgn := sgn/abs(sgn);
	
	return sgn*(acos(n1*n2 - (n1*t1)*(n2*t1)));
}

procedure set_attrib()								//Sets values for vertices on boundary to be used in the following optimization of contact angle
{
	set vertices alpha1 0;
	set vertices alpha2 0;
	set vertices p2m_1 0;
	set vertices p2m_2 0;
	
	foreach edge ee where border==1 do
	{
		p1l := min(ee.vertices,p1);
		p1r := max(ee.vertices,p1);
		
		alpha := get_angle(ee.id);
		p2m := avg(ee vertices,p2);
		
		set vertices alpha1 alpha1 + alpha where abs(p1) < p1r and abs(p1) > p1l;
		set vertices alpha1 alpha1 + alpha/2 where abs(p1)==p1r or abs(p1)==p1l;
		
		set vertices p2m_1 p2m where abs(p1) < p1r and abs(p1) > p1l;
		set vertices p2m_1 p2m_1 + p2m/2 where abs(p1)==p1r or abs(p1)==p1l;
	};
	
	foreach edge ee where border==2 do
	{
		p1l := min(ee.vertices,p1);
		p1r := max(ee.vertices,p1);
		
		alpha := get_angle(ee.id);
		p2m := avg(ee vertices,p2);
		
		set vertices alpha2 alpha2 + alpha where abs(p1) < p1r and abs(p1) > p1l;
		set vertices alpha2 alpha2 + alpha/2 where abs(p1)==p1r or abs(p1)==p1l;
		
		set vertices p2m_2 p2m where abs(p1) < p1r and abs(p1) > p1l;
		set vertices p2m_2 p2m_2 + p2m/2 where abs(p1)==p1r or abs(p1)==p1l;
	};
	
	foreach vertex vv where p1==Omega do
	{
		set vv alpha1 (alpha1 + alpha2);
		set vv alpha2 alpha1;
		set vv p2m_1 p2m_1 - p2m_2;
		set vv p2m_2 -p2m_1;
	};
	
	foreach vertex vv where p1==0 do
	{
		set vv alpha1 alpha1*2;
		set vv alpha2 alpha2*2;
		set vv p2m_1 p2m_1*2;
		set vv p2m_2 p2m_2*2;
	}
	
}

procedure bopt()															//Performs optimization of the contact angle by tuning parameter p2 of vertices on boundary
{
	set_attrib();
	set vertices p2 0.5*(p2m_2 + (p2 - p2m_2)*(1 + (1.2/OC)*alpha1/(p2m_1 - p2m_2)) + p2m_1 + (p2 - p2m_1)*(1 + (1.2/OC)*alpha2/(p2m_1 - p2m_2)))
																		where on_boundary 1 or on_boundary 2 or on_boundary 3 or on_boundary 4;
	set vertices extra_boundary_param[2] 0.5*(p2m_2 + (extra_boundary_param[2] - p2m_2)*(1 + (1.2/OC)*alpha1/(p2m_1 - p2m_2)) +
																		p2m_1 + (extra_boundary_param[2] - p2m_1)*(1 + (1.2/OC)*alpha2/(p2m_1 - p2m_2)))
																		where on_boundary 1 or on_boundary 2 or on_boundary 3 or on_boundary 4;
}

procedure remesh()															//Simple refining + fixation of vertices on marginal band
{
	r;
	u;
	fix vertices where on_boundary 1;
	fix vertices where on_boundary 2;
	fix vertices where on_boundary 3;
	fix vertices where on_boundary 4;
}

procedure opt()																//Main optimization procedure
{
	{bopt(); g5}2;
	{remesh(); t 0.08; bopt(); g5}2;
}

procedure get_sphered()														//Implements the sphering of cell if its volume is large
{
	unfix vertices;
	boundind2 := 4;
	for(boundind := 1; boundind < 5; boundind++)
	{
		foreach vertex vv1 where p1==Omega and on_boundary boundind and extra_boundary==0 do
		{
			foreach vertex vv2 where p1==-Omega and p2==vv1.p2 and on_boundary boundind2 do {set vv1 extra_boundary 4; vertex_merge( vv2.id,vv1.id)};
			boundind2:=boundind;
		}
	};
	for(boundind:=1;boundind<5;boundind++)
	{
		unset faces boundary boundind;
		unset edges boundary boundind;
		unset vertices boundary boundind;
	};
	set faces frontcolor red;
	{t 0.1;u;g20}3;
	refine faces;
	u;
	g100;
}

procedure pseudopodia()														//Makes 20 pseudopodia by default; to alter, change the while loop condition
{
	fix vertices;
	set body[1].target volume*(1 + ppv);
	cnt := 0;
	ind := 0;
	tot := max(faces,id);
	while(cnt < 20) do
	{
		ind:=floor(random*tot);
		if valid_element(facet[ind])then {
			if not facet[ind] on_boundary 1 and not facet[ind] on_boundary 2 and not facet[ind] on_boundary 3 and not facet[ind] on_boundary 4 then {
				refine facet[ind];
				cnt++;
			};
		};
	};
	g1;
}

																			//The following are components of Salkowski curve.
																			//See Eqs. S36-S38 from Mouthuy et al, Nat Commun, 2012;
																			//and Eq. 1 from J. Monterde, Computer Aided Geometric Design, 2009

function real Ox(real ang)
{
	return c0*(-c1*sin((1 + nx2)*ang)-c2*sin((1 - nx2)*ang) - 0.5*sin(ang))/OC
}

function real Oy(real ang)													
{
	return c0*(c1*cos((1 + nx2)*ang) + c2*cos((1 - nx2)*ang) + 0.5*cos(ang))/OC
}

function real Oz(real ang)
{
	return c0*cos(nx2*ang)/(4*mm*OC)
}

																			//The following are elements of the matrix T (Eq. 2) 

function real a12(real ang)
{
	return mm*sin(ang)
}

function real a13(real ang)
{
	return mp2*sin(ang)*cos(nx1*ang) - (mp2 + 1)*nx1*cos(ang)*sin(nx1*ang)
}

function real a22(real ang)
{
	return -mm*cos(ang)
}

function real a23(real ang)
{
	return -mp2*cos(ang)*cos(nx1*ang) - (mp2 + 1)*nx1*sin(ang)*sin(nx1*ang)
}

function real a32(real ang)
{
	return -mp2
}

function real a33(real ang)
{
	return mm*cos(nx1*ang)
}

																			//Computing coefficients for the coordinate translation
																			//(Eqs. S46-S48 from Mouthuy et al, Nat Commun, 2012) 
parameter xn1 = Ox(-Omega)
parameter xn2 = cos(T_an)*(Oy(-Omega)) + sin_T_an*(Oz(-Omega))
parameter xn3 = -sin_T_an*(Oy(-Omega)) + cos(T_an)*(Oz(-Omega))

																			//Setting up 4 boundaries, which are joined into one overcurved tube (Eq. 3)

boundary 1 parameters 2
x1:	 Ox(p1) + Det*(-cos(p2)*a12(p1) - sin(p2)*a13(p1))
x2:  cos(T_an)*(Oy(p1) + Det*(-cos(p2)*a22(p1) - sin(p2)*a23(p1))) + sin_T_an*(Oz(p1) + Det*(-cos(p2)*a32(p1) - sin(p2)*a33(p1))) - xn2 + xn1
x3:  -sin(T_an)*(Oy(p1) + Det*(-cos(p2)*a22(p1) - sin(p2)*a23(p1))) + cos_T_an*(Oz(p1) + Det*(-cos(p2)*a32(p1) - sin(p2)*a33(p1))) - xn3

boundary 2 parameters 2
x1:  cos(T_an)*(Oy(p1) + Det*(-cos(p2)*a22(p1) - sin(p2)*a23(p1))) + sin_T_an*(Oz(p1) + Det*(-cos(p2)*a32(p1) - sin(p2)*a33(p1))) - xn2 + xn1
x2:	 -(Ox(p1) + Det*(-cos(p2)*a12(p1) - sin(p2)*a13(p1)))
x3:  -(-sin(T_an)*(Oy(p1) + Det*(-cos(p2)*a22(p1) - sin(p2)*a23(p1))) + cos_T_an*(Oz(p1) + Det*(-cos(p2)*a32(p1) - sin(p2)*a33(p1))) - xn3)

boundary 3 parameters 2
x1:	 -Ox(p1) - Det*(-cos(p2)*a12(p1) - sin(p2)*a13(p1))
x2:  -(cos(T_an)*(Oy(p1) + Det*(-cos(p2)*a22(p1) - sin(p2)*a23(p1))) + sin_T_an*(Oz(p1) + Det*(-cos(p2)*a32(p1) - sin(p2)*a33(p1))) - xn2 + xn1)
x3:  -sin(T_an)*(Oy(p1) + Det*(-cos(p2)*a22(p1) - sin(p2)*a23(p1))) + cos_T_an*(Oz(p1) + Det*(-cos(p2)*a32(p1) - sin(p2)*a33(p1))) - xn3

boundary 4 parameters 2
x1:  -(cos(T_an)*(Oy(p1) + Det*(-cos(p2)*a22(p1) - sin(p2)*a23(p1))) + sin_T_an*(Oz(p1) + Det*(-cos(p2)*a32(p1) - sin(p2)*a33(p1))) - xn2 + xn1)
x2:	 (Ox(p1) + Det*(-cos(p2)*a12(p1) - sin(p2)*a13(p1)))
x3:  -(-sin(T_an)*(Oy(p1) + Det*(-cos(p2)*a22(p1) - sin(p2)*a23(p1))) + cos_T_an*(Oz(p1) + Det*(-cos(p2)*a32(p1) - sin(p2)*a33(p1))) - xn3)

parameter Phidel := pi/2														//Controls the angular width of the marginal band cut, see Sec. 4.3

																			//The following defines the initial surface mesh

Vertices

1   Omega Phidel boundary 1 extra_boundary 4 extra_boundary_param -Omega -Phidel
2   Omega -Phidel boundary 1 extra_boundary 4 extra_boundary_param -Omega Phidel
3   0 Phidel boundary 1
4   0 -Phidel boundary 1

11	 Omega Phidel boundary 2 extra_boundary 1 extra_boundary_param -Omega -Phidel 
12	 Omega -Phidel boundary 2 extra_boundary 1 extra_boundary_param -Omega Phidel
13   0 Phidel boundary 2
14   0 -Phidel boundary 2

21	Omega Phidel boundary 3 extra_boundary 2 extra_boundary_param -Omega -Phidel
22	Omega -Phidel boundary 3 extra_boundary 2 extra_boundary_param -Omega Phidel
23   0 Phidel boundary 3
24   0 -Phidel boundary 3

31   Omega Phidel boundary 4 extra_boundary 3 extra_boundary_param -Omega -Phidel
32   Omega -Phidel boundary 4 extra_boundary 3 extra_boundary_param -Omega Phidel
33   0 Phidel boundary 4
34   0 -Phidel boundary 4

Edges
1	1	2	boundary 1
2	3	4	boundary 1
3	11	12	boundary 1

4	1	3	boundary 1 border 1
5	2	4	boundary 1 border 2
6	3	12	boundary 1
7	4	11	boundary 1

11	11	12	boundary 2
12	13	14	boundary 2 
13	21	22	boundary 2

14	11	13	boundary 2
15	12	14	boundary 2
16	13	22	boundary 2
17	14	21	boundary 2

21	21	22	boundary 3
22	23	24	boundary 3
23	31	32	boundary 3

24	21	23	boundary 3
25	22	24	boundary 3
26	23	32	boundary 3
27	24	31	boundary 3

31	31	32	boundary 4
32	33	34	boundary 4
33	1	2	boundary 4

34	31	33	boundary 4
35	32	34	boundary 4
36	33	2	boundary 4
37	34	1	boundary 4

41	21	12
42	3	23 
43	1	32

51	11	2
52	13	33
53	22	31

Faces
1	1	5	-2	-4 boundary 1
2	2	7	3	-6 boundary 1

3	14	12	-15	-11	boundary 2
4	16	-13	-17	-12	boundary 2

5	21	25	-22	-24	boundary 3
6	22	27	23	-26	boundary 3

7	34	32	-35	-31	boundary 4
8	36	-33	-37	-32	boundary 4

10	15	17	41
11	-41	24	-42	6
12	42	26	-43	4
13	35	37	43

20	-51	-7	-5
21	-36	-52	-14	51
22	52	-34	-53	-16
23	53	-27	-25

Bodies
1	1	2	3	4	5	6	7	8	10	11	12	13	20	21 22 23 Volume Vol


Read
																			//Commands for nice graphics
s
5C
11r
0.6c
e
g
q
set faces frontcolor red
set faces backcolor 8
set faces frontcolor green where on_boundary 1 or on_boundary 2 or on_boundary 3 or on_boundary 4
background:=white
																			//Optimization
u
remesh()
if (3*Vol/(4*pi))^(1/3)/max(vertices where on_boundary 1,sqrt(x^2+y^2+z^2)) < 0.95 then
{
	opt();																	//Model with overcurved marginal band if the volume is not too large
} else {
	print "sphered cell!";
	get_sphered();															//Sphere (no marginal band) if the volume is too large
};
if ppv > 0 then pseudopodia();												//Addition of pseudopodia
Read "obj.cmd";																//Reads auxilary script for saving the surface as .obj file
if sizeof(sobj)>0 then obj >>> sobj											//Saves the surface if needed
